# Supplementary material for: Prognostic Significance of DSCC1, a Biomarker Associated with Aggressive Features of Breast Cancer
Source: Medicina (Kaunas). 2024 Nov 23;60(12):1929. doi: 10.3390/medicina60121929 (PMC11677291; doi:10.3390/medicina60121929)
Supplement: Supplementary file 1 [file medicina-60-01929-s001.zip]

Archive with 1 entries (1 files):
- medicina-3312119-supplementary.pdf
